# Supplementary material for: Urinary complement proteins in IgA nephropathy progression from a relative quantitative proteomic analysis
Source: PeerJ. 2023 Apr 11;11:e15125. doi: 10.7717/peerj.15125 (PMC10103701; doi:10.7717/peerj.15125)
Supplement: Supplemental Information 7 [file peerj-11-15125-s007.zip]

Archive with 6 entries (6 files):
- GLA 1.png
- GLA 2.png
- GLA 3.png
- NAGLU 1.png
- NAGLU 2.png
- NAGLU 3.png
